# Supplementary material for: Quality of Life of People Living with HIV/AIDS: A Cross-Sectional Study in Zhejiang Province, China
Source: PLoS One. 2015 Aug 26;10(8):e0135705. doi: 10.1371/journal.pone.0135705 (PMC4550400; doi:10.1371/journal.pone.0135705)
Supplement: S1 Table — (XLSX) [file pone.0135705.s001.xlsx]

## Sheet: S1 table
S1 table. Comparison of mean scores of quality of life according to socio-demographic, clinical and disease-related characteristics(male hetero)
Variables	Physiological domain	Psychological domain	Social relation domain	Environmental domain	Total score of QOL
Gender
Male hetero(n=175)	14.88±2.28	14.14±2.01	13.14±2.32	13.18±2.05	16.01±1.88
Age(yrs)
<30(n=16)	16.00±1.75	14.83±1.62	13.83±1.94	14.13±1.65	16.75±1.34
30～(n=60)	15.31±2.13	14.16±2.14	13.27±2.35	13.56±1.96	16.09±1.94
40～(n=52)	14.78±2.23	13.86±2.08	12.92±2.26	12.53±2.05	15.71±2.17
50～(n=26)	14.53±2.77	14.49±2.05	13.08±2.97	13.31±2.44	16.22±1.67
≥60(n=21)	13.50±1.90	13.81±1.62	12.83±1.71	12.81±1.62	15.70±1.44
P value	0.005**	0.376	0.655	0.020*	0.308
ethnic
Han(n=169)	14.91±2.30	14.13±2.04	13.22±2.30	13.20±2.03	16.07±1.83
Minority(n=6)	14.19±1.79	14.22±1.17	10.89±1.56	12.67±2.54	14.40±2.82
P value	0.451	0.917	0.015*	0.536	0.033*
Educational status
None(n=8)	15.00±2.61	14.75±1.09	13.00±2.44	13.13±1.90	15.60±1.35
Primary(n=44)	14.19±2.22	13.73±2.10	12.85±2.36	12.72±2.15	15.68±1.83
Secondary(n=89)	15.03±2.34	14.13±1.89	13.15±2.34	13.16±1.90	16.25±1.91
Tertiary and above(n=24)	15.34±2.01	14.52±2.33	13.49±2.24	13.82±2.22	15.89±1.97
P value	0.12	0.279	0.685	0.13	0.346
Marital status
Single(n=39)	15.50±2.13	14.21±1.90	13.23±2.32	13.78±2.01	16.37±1.57
Married(n=113)	14.77±2.26	14.18±2.05	13.31±2.10	13.13±1.92	15.94±1.85
Divorced or widowed(n=23)	14.41±2.51	13.83±2.09	12.12±3.09	12.37±2.45	15.75±2.48
P value	0.125	0.729	0.075	0.029*	0.366
Occupation
Farmer(n=81)	14.43±2.20	13.75±1.74	12.67±2.26	12.83±1.86	16.29±1.59
Not farmer(n=94)	15.27±2.29	14.47±2.18	13.53±2.30	13.47±2.16	15.76±2.08
P value	0.015*	0.019*	0.014*	0.039*	0.063
Area
inner province(n=152)	14.77±2.35	14.09±2.02	13.08±2.35	13.14±2.05	16.07±1.86
other province(n=23)	15.63±1.60	14.46±1.96	13.51±2.10	13.39±2.09	15.60±2.01
P value	0.093	0.406	0.411	0.592	0.261
Transmission routes
heterosexual transmission(n=168)	14.85±2.30	14.12±2.03	13.11±2.35	13.19±2.05	16.02±1.91
other transmission(n=7)	15.67±1.64	14.48±1.71	13.71±1.48	12.93±2.11	15.82±1.35
P value	0.351	0.651	0.502	0.744	0.784
Reported STD symptom(n=171)
Yes(n=31)	15.02±2.11	14.28±1.56	13.12±2.26	13.11±1.86	16.40±1.21
No(n=97)	14.91±2.32	14.05±2.16	13.06±2.39	13.16±2.04	15.83±2.08
NA(n=43)	14.70±2.41	14.11±2.01	13.18±2.28	13.12±2.27	16.15±1.85
P value	0.818	0.858	0.96	0.988	0.302
CD4 cell count(cells/mm3 ) （n=171)
≤200(n=38)	14.30±1.89	13.79±1.94	12.81±2.20	12.82±2.06	15.86±1.87
201～349(n=43)	14.26±2.65	13.61±2.09	12.62±2.41	12.51±1.93	15.43±1.91
350～499(n=52)	15.34±2.27	14.45±1.86	13.56±2.57	13.64±1.91	16.23±1.73
≥500(n=38)	15.65±1.77	14.74±2.01	13.33±1.83	13.62±2.22	16.45±2.02
P value	0.005**	0.032*	0.177	0.017*	0.068
Whether on HAART(N=175)
Yes(n=126)	14.54±2.30	13.82±2.04	12.93±2.33	12.91±2.04	15.65±1.90
No (n=49)	15.76±2.01	14.95±1.68	13.66±2.24	13.87±1.91	16.88±1.55
P value	0.001**	0.001**	0.062	0.005*	0.000**
WHO clinical stage(n=125 on HAART)
Ⅰstage(n=60)	15.13±2.25	14.60±2.05	13.78±2.46	13.73±2.18	15.78±1.98
Ⅱstage(n=45)	14.21±2.18	13.24±1.92	12.21±1.91	12.31±1.78	15.97±1.68
Ⅲ and Ⅳ stage(n=20)	13.43±2.25	12.70±1.39	11.93±1.91	11.83±1.07	14.80±1.94
P value	0.007**	0.000**	0.000**	0.000**	0.063
Adherence of HAART（n=126）
Leakage of drug(n=115)	14.36±2.27	13.70±2.00	12.75±2.27	12.74±2.01	15.67±1.85
No leakage of drug(n=11)	16.47±1.67	15.03±2.24	14.79±2.19	14.68±1.45	15.71±2.43
P value	0.003**	0.040*	0.005**	0.002**	0.947
Treatment duration(n=125 on HAART)
≤24 months(n=61)	14.45±2.31	13.73±1.89	12.52±2.33	12.82±2.18	15.81±1.90
25~48 months(n=35)	14.56±2.27	14.02±2.24	13.22±2.32	13.00±1.77	15.85±1.71
≥49 months(n=29)	14.66±2.37	13.72±2.20	13.38±2.30	13.00±2.15	15.23±2.09
P value	0.914	0.776	0.178	0.888	0.328
Note: *P<0.05 and **P<0.01
