# Supplementary material for: Quality of Life of People Living with HIV/AIDS: A Cross-Sectional Study in Zhejiang Province, China
Source: PLoS One. 2015 Aug 26;10(8):e0135705. doi: 10.1371/journal.pone.0135705 (PMC4550400; doi:10.1371/journal.pone.0135705)
Supplement: S3 Table — (XLSX) [file pone.0135705.s003.xlsx]

## Sheet: S3 table
S3 table. Comparison of mean scores of quality of life according to socio-demographic, clinical and disease-related characteristics(female)
Variables	Physiological domain	Psychological domain	Social relation domain	Environmental domain	Total score of QOL
Gender
Female (n=111)	15.07±1.99	14.20±2.04	13.11±2.31	13.00±1.83	16.01±1.82
Age(yrs)
<30(n=26)	15.60±1.98	14.72±2.07	13.95±2.07	13.81±2.04	16.40±1.78
30～(n=46)	15.21±2.10	13.99±2.32	12.87±2.67	12.61±1.80	16.04±1.84
40～(n=19)	14.68±1.64	14.14±1.58	12.98±1.88	12.89±1.26	15.62±1.49
50～(n=16)	15.00±1.76	14.25±1.70	12.92±1.99	13.09±1.91	15.77±2.34
≥60(n=4)	12.29±1.36	13.33±1.44	11.67±1.28	12.38±1.55	16.00±1.13
P value	0.029*	0.575	0.226	0.097	0.68
ethnic
Han(n=97)	15.12±1.98	14.22±2.06	13.18±2.29	13.10±1.82	16.04±1.86
Minority(n=14)	14.78±2.17	14.05±1.93	12.57±2.44	12.29±1.75	15.83±1.62
P value	0.553	0.769	0.357	0.118	0.688
Educational status
None(n=11)	13.71±1.79	13.58±1.41	11.88±1.51	12.27±1.25	15.35±1.85
Primary(n=34)	14.45±1.88	13.78±1.80	12.67±2.30	12.60±1.90	15.63±1.93
Secondary(n=54)	15.50±2.02	14.35±2.29	13.33±2.39	13.15±1.86	16.27±1.80
Tertiary and above(n=12)	16.14±1.29	15.28±1.57	14.44±1.87	14.13±1.38	16.55±1.38
P value	0.002**	0.106	0.028*	0.038*	0.168
Marital status
Single(n=12)	16.33±2.12	14.89±2.33	14.56±2.75	14.04±1.76	16.77±2.30
Married(n=80)	15.01±1.99	14.35±1.98	13.15±2.23	13.11±1.74	16.00±1.53
Divorced or widowed(n=19)	14.56±1.71	13.12±1.78	12.00±1.83	11.87±1.75	15.57±2.50
P value	0.045*	0.027*	0.009**	0.003**	0.202
Occupation
Farmer(n=28)	14.86±1.83	14.00±1.54	12.43±2.09	12.50±1.25	16.01±1.71
Not farmer(n=83)	15.15±2.06	14.27±2.18	13.33±2.35	13.17±1.96	16.01±1.87
P value	0.511	0.554	0.073	0.094*	0.996
Area
inner province(n=73)	15.18±1.96	14.43±2.05	13.28±2.29	13.30±1.80	16.16±1.78
other province(n=38)	14.87±2.09	13.75±1.97	12.77±2.33	12.42±1.76	15.72±1.89
P value	0.447	0.098	0.275	0.015*	0.227
Transmission routes
heterosexual transmission(n=108)	15.05±2.02	14.14±2.03	13.05±2.31	12.95±1.82	16.00±1.85
other transmission(n=3)	16.00±0.99	16.22±0.77	15.11±0.77	14.83±1.04	16.59±0.185
P value	0.418	0.081	0.128	0.078	0.583
STD infection(n=109)
Yes(n=12)	14.67±2.18	14.39±1.22	13.22±1.65	12.71±1.42	16.55±1.50
No(n=82)	15.14±1.98	14.26±2.13	13.20±2.42	13.12±1.93	15.98±1.95
NA(n=15)	14.97±1.89	13.69±2.01	12.36±2.11	12.60±1.62	15.89±1.35
P value	0.727	0.574	0.42	0.516	0.586
CD4 cell count(cells/mm3 ) （n=109)
≤200(n=12)	15.05±2.43	13.67±2.27	12.11±2.81	12.46±2.03	15.13±2.84
201～349(n=26)	14.18±2.05	13.87±2.13	12.56±2.64	12.75±1.96	15.64±1.77
350～499(n=38)	15.01±1.81	14.32±1.90	13.37±1.85	13.16±1.78	16.48±1.69
≥500(n=33)	15.86±1.76	14.57±2.09	13.54±2.14	13.21±1.76	15.97±1.39
P value	0.013*	0.455	0.143	0.531	0.09
On HAART
Yes(n=73)	14.87±2.15	14.00±2.22	12.84±2.31	12.77±1.97	15.62±1.83
No (n=38)	15.46±1.62	14.58±1.60	13.61±2.24	13.43±1.43	16.77±1.58
P value	0.144	0.156	0.094	0.07	0.001**
WHO clinical stage(n=73 on HAART)
Ⅰstage(n=41)	15.46±2.23	14.41±2.55	13.37±2.56	13.27±2.09	15.68±1.89
Ⅱstage(n=26)	14.11±1.95	13.38±1.61	12.15±1.90	12.08±1.59	15.67±1.76
Ⅲ and Ⅳ stage(n=6)	14.19±1.32	13.89±1.60	12.22±1.31	12.42±1.88	14.93±1.87
P value	0.030*	0.184	0.088	0.047*	0.639
Adherence of HAART（n=73）
Leakage of drug(n=62)	14.80±2.07	13.89±2.15	12.75±2.18	12.64±1.94	15.61±1.88
No leakage of drug(n=11)	15.27±2.68	14.61±2.61	13.33±3.04	13.55±2.08	15.64±1.57
P value	0.508	0.329	0.447	0.161	0.969
Treatment duration(n=73 on HAART)
≤24 months(n=24)	14.64±2.19	14.00±2.14	12.89±2.14	12.94±1.96	15.60±1.88
25~48 months(n=23)	14.88±1.97	14.06±2.22	12.52±2.04	12.72±1.98	15.93±1.91
≥49 months(n=26)	15.08±2.34	13.95±2.36	13.08±2.72	12.67±2.04	15.35±1.72
P value	0.781	0.986	0.704	0.885	0.55
Note: *P<0.05 and **P<0.01
